# Supplementary material for: Investigation on Adsorption of Polar Molecules in Vegetable Insulating Oil by Functional Fossil Graphene
Source: Materials (Basel). 2023 Apr 28;16(9):3434. doi: 10.3390/ma16093434 (PMC10180333; doi:10.3390/ma16093434)
Supplement: Supplementary file 1 [file materials-16-03434-s001.zip]

Archive with 1 entries (1 files):
- materials-2319404-supplementary.pdf
